# Supplementary material for: Regulation of Let-7a-5p and miR-199a-5p Expression by Akt1 Modulates Prostate Cancer Epithelial-to-Mesenchymal Transition via the Transforming Growth Factor-β Pathway
Source: Cancers (Basel). 2022 Mar 23;14(7):1625. doi: 10.3390/cancers14071625 (PMC8996869; doi:10.3390/cancers14071625)
Supplement: Supplementary file 1 [file cancers-14-01625-s001.zip]

Archive with 3 entries (2 files):
- cancers-1585282-supplementary-proof-send to xml/
- cancers-1585282-supplementary-proof-send to xml/cancers-1585282-supplementary-original images.pdf
- cancers-1585282-supplementary-proof-send to xml/cancers-1585282-supplementary-proof.pdf
